# Supplementary material for: Complete Mitochondrial Genomic Characteristics and Phylogenetic Analysis of the Medicinal Plant Peperomia leptostachya
Source: Genes (Basel). 2026 Jan 22;17(1):118. doi: 10.3390/genes17010118 (PMC12841264; doi:10.3390/genes17010118)
Supplement: Supplementary file 1 [file genes-17-00118-s001.zip]

Archive with 2 entries (2 files):
- genes-4081837-supplementary.pdf
- Tables S2 and S3.xlsx
