# Supplementary material for: Complete Mitochondrial Genomic Characteristics and Phylogenetic Analysis of the Medicinal Plant Peperomia leptostachya
Source: Genes (Basel). 2026 Jan 22;17(1):118. doi: 10.3390/genes17010118 (PMC12841264; doi:10.3390/genes17010118)
Supplement: Supplementary file 1 [file genes-17-00118-s001.zip › Tables S2 and S3.xlsx]

## Sheet: Table S2
Table S2. Patential Path and number of long reads
Paths	Number of supported Long-reads
ctg1(+)-ctg1(+)	6
ctg2(+)-ctg3(+)	35
ctg3(+)-ctg1(+)	15
ctg3(-)-ctg2(+)	2
ctg4(+)-ctg4(+)	11

## Sheet: Table S3
Table S3. Collection of long reads obtained from BLASTn results supporting different paths.
Paths	Read_id	Contig_id	Identity (%)	Alignment (bp)	Mismatch	GAP	Query_start	Query_end	Reads_start	Reads_end	Evalue	Score
ctg4(+)-ctg4(+)	0f371358-5a16-4bd2-be19-955238a85bff	ctg4	91.32	9274	417	289	49554	58677	2	9037	0	12309
ctg4(+)-ctg4(+)	0f371358-5a16-4bd2-be19-955238a85bff	ctg4	89.408	321	15	15	1	316	9038	9344	0	387
ctg4(+)-ctg4(+)	014da496-9969-4afc-95c1-1a3cc5895089	ctg4	97.192	7622	82	106	58667	51083	7078	14604	0	12768
ctg4(+)-ctg4(+)	014da496-9969-4afc-95c1-1a3cc5895089	ctg4	96.726	7148	108	93	7100	1	1	7070	0	11788
ctg4(+)-ctg4(+)	9cc11b00-5b70-434b-9dee-91a6ae36dbe3	ctg4	93.711	7473	231	184	51289	58677	1	7318	0	10975
ctg4(+)-ctg4(+)	9cc11b00-5b70-434b-9dee-91a6ae36dbe3	ctg4	93.79	4219	120	109	1	4165	7319	11449	0	6209
ctg4(+)-ctg4(+)	7c2a546c-4435-4a1c-8a21-e65c1d49599d	ctg4	96.824	6612	99	85	52127	58677	1	6562	0	10944
ctg4(+)-ctg4(+)	7c2a546c-4435-4a1c-8a21-e65c1d49599d	ctg4	96.936	1795	27	25	1	1786	6563	8338	0	2985
ctg4(+)-ctg4(+)	d843a8df-5cb3-4a6c-828f-1889e24756c9	ctg4	96.113	6920	123	112	6859	1	1	6835	0	11154
ctg4(+)-ctg4(+)	d843a8df-5cb3-4a6c-828f-1889e24756c9	ctg4	95.488	6006	138	105	58677	52723	6836	12759	0	9467
ctg4(+)-ctg4(+)	1e9a7738-16d4-47fb-977a-0fd145163c4a	ctg4	93.641	7250	221	186	1	7167	4653	11745	0	10613
ctg4(+)-ctg4(+)	1e9a7738-16d4-47fb-977a-0fd145163c4a	ctg4	93.465	4774	139	137	53955	58677	1	4652	0	6927
ctg4(+)-ctg4(+)	c07e1511-c1bc-442b-9976-226fd8fbd74f	ctg4	96.258	6334	106	104	1	6286	2096	8346	0	10262
ctg4(+)-ctg4(+)	c07e1511-c1bc-442b-9976-226fd8fbd74f	ctg4	97.92	2115	20	18	56565	58677	3	2095	0	3640
ctg4(+)-ctg4(+)	1252e473-31dc-4aac-a65d-ad9be27491c9	ctg4	97.728	9725	95	103	9675	1	1	9649	0	16619
ctg4(+)-ctg4(+)	1252e473-31dc-4aac-a65d-ad9be27491c9	ctg4	99.063	747	4	2	58671	57926	9657	10401	0	1338
ctg4(+)-ctg4(+)	abea1028-b5a9-4390-b54e-7e6cdfe93ffb	ctg4	92.273	17755	755	494	58677	41154	3195	20563	0	24616
ctg4(+)-ctg4(+)	abea1028-b5a9-4390-b54e-7e6cdfe93ffb	ctg4	90.085	3278	179	117	3218	1	3	3194	0	4119
ctg4(+)-ctg4(+)	7e0552a7-013e-4778-8a1e-1438c2543561	ctg4	96.483	22863	363	336	58677	35940	768	23314	0	37358
ctg4(+)-ctg4(+)	7e0552a7-013e-4778-8a1e-1438c2543561	ctg4	97.671	773	9	8	770	1	1	767	0	1319
ctg4(+)-ctg4(+)	4d8cf890-ad9c-40ca-8f19-2aff2ac72b91	ctg4	96.728	12807	179	184	58677	45959	5929	18583	0	21108
ctg4(+)-ctg4(+)	4d8cf890-ad9c-40ca-8f19-2aff2ac72b91	ctg4	95.745	6017	129	88	5979	1	1	5928	0	9575
ctg1(+)-ctg1(+)	764546c0-9f5e-4e2f-b9d3-913165e95d84	ctg1	97.694	8848	83	96	1	8805	8006	16775	0	15097
ctg1(+)-ctg1(+)	764546c0-9f5e-4e2f-b9d3-913165e95d84	ctg1	96.353	8144	118	124	494969	503072	1	8005	0	13228
ctg1(+)-ctg1(+)	b9d5f171-c1be-43cc-93a7-88b04df00305	ctg1	95.72	10585	193	196	10495	9	1	10423	0	16798
ctg1(+)-ctg1(+)	b9d5f171-c1be-43cc-93a7-88b04df00305	ctg1	93.65	2630	84	68	503072	500475	10429	13007	0	3855
ctg1(+)-ctg1(+)	d52b9220-78d4-4e6a-a5e3-043e77e80018	ctg1	96.507	16089	264	250	1	15999	1629	17509	0	26323
ctg1(+)-ctg1(+)	d52b9220-78d4-4e6a-a5e3-043e77e80018	ctg1	95.775	1657	32	31	501425	503072	1	1628	0	2638
ctg1(+)-ctg1(+)	667ad406-03fd-4fb8-80d8-8308033d2aa4	ctg1	97.094	16208	203	211	1	16101	340	16386	0	27074
ctg1(+)-ctg1(+)	667ad406-03fd-4fb8-80d8-8308033d2aa4	ctg1	94.139	273	7	6	502800	503072	76	339	0	407
ctg1(+)-ctg1(+)	1733c509-5224-439b-b3c7-d450ed514c13	ctg1	96.262	14046	231	231	13944	9	1	13862	0	22759
ctg1(+)-ctg1(+)	1733c509-5224-439b-b3c7-d450ed514c13	ctg1	94.758	248	8	4	503072	502828	13868	14113	0	381
ctg1(+)-ctg1(+)	7881c4fa-ca65-4210-9707-3113ba3cb19e	ctg1	95.882	14037	261	241	1	13941	243	14058	0	22426
ctg1(+)-ctg1(+)	7881c4fa-ca65-4210-9707-3113ba3cb19e	ctg1	98.367	245	1	1	502828	503072	1	242	0	427
ctg2(+)-ctg3(+)	538084c2-639d-4daa-a259-cd9290d0a37b	ctg2	96.065	8641	134	144	240236	231668	2215	10721	0	13884
ctg2(+)-ctg3(+)	538084c2-639d-4daa-a259-cd9290d0a37b	ctg3	94.796	2229	45	51	1	2212	19103	21277	0	3408
ctg2(+)-ctg3(+)	473ff8c3-66a0-4b1e-86bb-68cc5e9282dd	ctg2	93.892	8514	260	195	240226	231798	513	8851	0	12602
ctg2(+)-ctg3(+)	473ff8c3-66a0-4b1e-86bb-68cc5e9282dd	ctg3	94.981	518	11	14	513	1	1	508	0	798
ctg2(+)-ctg3(+)	8af4fd1b-b930-4696-bc0f-b6c9efbed4ba	ctg2	97.432	7283	87	72	240236	232984	2090	9302	0	12321
ctg2(+)-ctg3(+)	8af4fd1b-b930-4696-bc0f-b6c9efbed4ba	ctg3	98.012	2113	12	18	2107	1	1	2089	0	3642
ctg2(+)-ctg3(+)	1ccd0ce0-a2ad-4874-bafc-79d8006a7338	ctg3	93.443	3874	115	101	1	3817	6921	10712	0	5618
ctg2(+)-ctg3(+)	1ccd0ce0-a2ad-4874-bafc-79d8006a7338	ctg2	93.666	2763	95	61	237502	240236	4210	6920	0	4060
ctg2(+)-ctg3(+)	69f6991c-fed0-4f45-bd59-a15b56fe6411	ctg2	95.895	7089	134	129	233201	240236	9645	16629	0	11334
ctg2(+)-ctg3(+)	69f6991c-fed0-4f45-bd59-a15b56fe6411	ctg3	95.201	2584	49	53	2568	1	1	2525	0	4015
ctg2(+)-ctg3(+)	46a96975-2195-4183-98ab-0df5b5e9a2dc	ctg2	96.311	7183	121	122	233108	240236	1	7093	0	11664
ctg2(+)-ctg3(+)	46a96975-2195-4183-98ab-0df5b5e9a2dc	ctg3	96.382	6164	97	95	1	6138	7094	13157	0	10032
ctg2(+)-ctg3(+)	cef97831-dcd5-4a76-819e-f045b10aa24b	ctg3	94.021	8680	224	224	8590	1	35	8509	0	12881
ctg2(+)-ctg3(+)	cef97831-dcd5-4a76-819e-f045b10aa24b	ctg2	95.614	6885	132	120	240236	233400	8510	15272	0	10885
ctg2(+)-ctg3(+)	c70d5fb9-38c0-44a6-8029-7ca3d0523cc0	ctg3	97.773	8667	76	86	1	8634	6827	15409	0	14827
ctg2(+)-ctg3(+)	c70d5fb9-38c0-44a6-8029-7ca3d0523cc0	ctg2	97.313	6886	76	81	233400	240236	1	6826	0	11590
ctg2(+)-ctg3(+)	0df280f9-57ce-46dc-954f-ce03936bea92	ctg2	95.695	6457	118	117	233838	240236	1	6355	0	10237
ctg2(+)-ctg3(+)	0df280f9-57ce-46dc-954f-ce03936bea92	ctg3	96.417	2233	31	39	1	2215	6356	8557	0	3635
ctg2(+)-ctg3(+)	11c13690-7a14-4cf8-8d4d-7b7ee67a41f5	ctg2	95.729	6228	112	117	240234	234051	1652	7769	0	9886
ctg2(+)-ctg3(+)	11c13690-7a14-4cf8-8d4d-7b7ee67a41f5	ctg3	95.948	1678	21	37	1659	1	1	1650	0	2678
ctg2(+)-ctg3(+)	b6b411da-21da-47f9-a73f-42dc85e241a5	ctg3	95.378	7399	158	152	1	7355	6120	13378	0	11599
ctg2(+)-ctg3(+)	b6b411da-21da-47f9-a73f-42dc85e241a5	ctg2	96.271	6195	104	104	234093	240236	1	6119	0	10043
ctg2(+)-ctg3(+)	88a41e86-835c-489c-9ab3-10cfcdb92e75	ctg3	87.619	7237	395	356	7095	1	1	6878	0	7938
ctg2(+)-ctg3(+)	88a41e86-835c-489c-9ab3-10cfcdb92e75	ctg2	88.225	5537	248	285	240236	234788	6879	12099	0	6240
ctg2(+)-ctg3(+)	23d69753-7222-4137-9614-c3e76eac232e	ctg2	97.343	5156	63	57	235108	240236	1	5109	0	8695
ctg2(+)-ctg3(+)	23d69753-7222-4137-9614-c3e76eac232e	ctg3	96.932	1271	19	17	1	1265	5110	6366	0	2113
ctg2(+)-ctg3(+)	e83f9dbb-d44d-4dab-a51a-ba6fb058d0a0	ctg2	97.877	4757	37	44	235513	240236	1	4726	0	8167
ctg2(+)-ctg3(+)	e83f9dbb-d44d-4dab-a51a-ba6fb058d0a0	ctg3	97.956	1908	10	18	1	1898	4727	6615	0	3280
ctg2(+)-ctg3(+)	72231df1-99ad-4901-82c5-5db610bbe0c9	ctg3	96.792	12156	190	153	12075	1	1	12037	0	20103
ctg2(+)-ctg3(+)	72231df1-99ad-4901-82c5-5db610bbe0c9	ctg2	86.52	4377	213	259	235928	240236	16341	20408	0	4466
ctg2(+)-ctg3(+)	1cb9efee-6698-480b-a832-e4b9c21d2037	ctg3	96.751	7417	106	96	7368	1	1	7331	0	12237
ctg2(+)-ctg3(+)	1cb9efee-6698-480b-a832-e4b9c21d2037	ctg2	96.721	4147	68	52	240236	236108	7332	11428	0	6842
ctg2(+)-ctg3(+)	a3633bc0-8a4a-4d96-a367-318594beebc8	ctg3	95.016	9390	233	192	9308	1	1	9237	0	14530
ctg2(+)-ctg3(+)	a3633bc0-8a4a-4d96-a367-318594beebc8	ctg2	92.955	3932	143	107	240236	236347	9238	13077	0	5603
ctg2(+)-ctg3(+)	1e562224-8f8a-4f34-b2ce-23b27053b8d3	ctg3	94.676	6461	149	139	6403	1	1	6324	0	9845
ctg2(+)-ctg3(+)	1e562224-8f8a-4f34-b2ce-23b27053b8d3	ctg2	95.4	3326	82	60	240236	236941	6325	9609	0	5228
ctg2(+)-ctg3(+)	200fa498-8fcb-47e4-86de-e308e3ce2f1a	ctg3	96.036	6458	113	115	1	6403	3359	9728	0	10375
ctg2(+)-ctg3(+)	200fa498-8fcb-47e4-86de-e308e3ce2f1a	ctg2	97.438	3318	33	41	236941	240236	71	3358	0	5609
ctg2(+)-ctg3(+)	7fa78e4d-3213-54b6-b6e0-21794a4f23f7	ctg3	95.092	6683	148	126	6633	13	4132	10696	0	10358
ctg2(+)-ctg3(+)	7fa78e4d-3213-54b6-b6e0-21794a4f23f7	ctg2	94.931	3176	66	80	240233	237096	10709	13827	0	4885
ctg2(+)-ctg3(+)	a3cdbb23-08b4-453c-8df5-a5aa78c03ee2	ctg3	95.828	5681	112	103	1	5647	2951	8540	0	9062
ctg2(+)-ctg3(+)	a3cdbb23-08b4-453c-8df5-a5aa78c03ee2	ctg2	94.884	3010	64	62	237257	240236	1	2950	0	4623
ctg2(+)-ctg3(+)	f68f4943-7d0d-4f75-aced-42ca31bea1d9	ctg3	92.114	7951	322	233	7	7879	2855	10578	0	10927
ctg2(+)-ctg3(+)	f68f4943-7d0d-4f75-aced-42ca31bea1d9	ctg2	91.029	2954	124	110	237322	240236	1	2852	0	3856
ctg2(+)-ctg3(+)	e4aa35bc-aa8b-45a5-bfe2-5fab149d1f6e	ctg3	95.207	8324	196	169	8251	1	4	8197	0	12973
ctg2(+)-ctg3(+)	e4aa35bc-aa8b-45a5-bfe2-5fab149d1f6e	ctg2	95.548	2875	57	52	240236	237386	8198	11025	0	4534
ctg2(+)-ctg3(+)	2b0d1187-25d7-48ac-98ea-f64adc6fa33f	ctg3	97.784	23696	221	230	23591	1	1	23497	0	40570
ctg2(+)-ctg3(+)	2b0d1187-25d7-48ac-98ea-f64adc6fa33f	ctg2	97.931	2417	21	27	240236	237830	23498	25895	0	4159
ctg2(+)-ctg3(+)	6d32cda4-543e-46ce-9251-2c01ab1e1b86	ctg3	93.452	14554	463	393	1	14404	18551	32764	0	21145
ctg2(+)-ctg3(+)	6d32cda4-543e-46ce-9251-2c01ab1e1b86	ctg2	95.934	2066	46	32	238184	240236	16510	18550	0	3315
ctg2(+)-ctg3(+)	83096558-c217-4bc2-a79b-5cfb95e74fdf	ctg3	97.534	13100	115	152	1	13045	9889	22835	0	22210
ctg2(+)-ctg3(+)	83096558-c217-4bc2-a79b-5cfb95e74fdf	ctg2	98.297	2055	21	12	238184	240236	7846	9888	0	3589
ctg2(+)-ctg3(+)	d34af4b6-751c-4f8d-9a12-7a7aa9a1d4af	ctg3	97.783	7668	67	73	1	7627	15614	23219	0	13123
ctg2(+)-ctg3(+)	d34af4b6-751c-4f8d-9a12-7a7aa9a1d4af	ctg2	97.915	2062	22	17	238184	240236	13564	15613	0	3550
ctg2(+)-ctg3(+)	b085c0b0-69a1-4763-8ee4-54a125973b18	ctg3	96.021	6811	113	110	6764	1	1	6700	0	10931
ctg2(+)-ctg3(+)	b085c0b0-69a1-4763-8ee4-54a125973b18	ctg2	96.898	2063	24	28	240236	238184	6701	8733	0	3419
ctg2(+)-ctg3(+)	c4e35476-6117-4e62-8325-8c078922d261	ctg3	98.047	4046	38	31	4029	1	1	4022	0	6996
ctg2(+)-ctg3(+)	c4e35476-6117-4e62-8325-8c078922d261	ctg2	96.996	2064	25	24	240236	238184	4023	6060	0	3434
ctg2(+)-ctg3(+)	ee3e81d4-fa64-437d-9b9c-f5c2a8182e66	ctg3	95.499	13065	264	229	12982	1	1	12824	0	20570
ctg2(+)-ctg3(+)	ee3e81d4-fa64-437d-9b9c-f5c2a8182e66	ctg2	95.896	2071	37	34	240236	238184	12825	14865	0	3310
ctg2(+)-ctg3(+)	0104b472-d57e-401f-870a-adaa2e5c3aa8	ctg3	94.9	18471	455	398	1	18328	1839	19965	0	28441
ctg2(+)-ctg3(+)	0104b472-d57e-401f-870a-adaa2e5c3aa8	ctg2	95.464	1874	36	35	238375	240236	2	1838	0	2944
ctg2(+)-ctg3(+)	f449d2c9-c8c9-4dde-a7de-4945e7630935	ctg3	96.549	4694	62	57	4655	1	1	4633	0	7679
ctg2(+)-ctg3(+)	f449d2c9-c8c9-4dde-a7de-4945e7630935	ctg2	97.39	1456	22	14	240236	238785	4634	6077	0	2464
ctg2(+)-ctg3(+)	e73dc963-76d2-4fc2-a8f9-394ea1fa20b3	ctg3	96.763	5097	75	74	5060	1	1	5044	0	8416
ctg2(+)-ctg3(+)	e73dc963-76d2-4fc2-a8f9-394ea1fa20b3	ctg2	98.796	914	6	5	240236	239325	5045	5955	0	1622
ctg2(+)-ctg3(+)	6c287613-a7c2-4157-9731-414e4461fb70	ctg3	97.205	7442	93	90	7403	1	2	7367	0	12484
ctg2(+)-ctg3(+)	6c287613-a7c2-4157-9731-414e4461fb70	ctg2	99.151	589	0	4	240236	239651	7368	7954	0	1055
ctg2(+)-ctg3(+)	9140567a-ed0e-4c32-8191-23304a4f5384	ctg3	94.885	6452	150	137	1	6406	328	6645	0	9921
ctg2(+)-ctg3(+)	9140567a-ed0e-4c32-8191-23304a4f5384	ctg2	97.859	327	3	2	239914	240236	1	327	0	562
ctg3(+)-ctg1(+)	09b95a56-edeb-42c6-b35e-bf61baf93e3c	ctg3	94.28	12466	325	286	179264	166902	5502	17682	0	18713
ctg3(+)-ctg1(+)	09b95a56-edeb-42c6-b35e-bf61baf93e3c	ctg1	94.896	5603	134	115	5553	1	1	5501	0	8623
ctg3(+)-ctg1(+)	2d5c368b-4e68-48f3-9052-f0dca1919783	ctg3	96.424	12445	213	186	166902	179264	1	12295	0	20303
ctg3(+)-ctg1(+)	2d5c368b-4e68-48f3-9052-f0dca1919783	ctg1	94.226	5611	152	130	1	5554	12296	17791	0	8408
ctg3(+)-ctg1(+)	d9e8cec2-9da3-44e8-bb53-dd41a653bd8a	ctg3	94.214	10025	273	233	179264	169327	2798	12602	0	15016
ctg3(+)-ctg1(+)	d9e8cec2-9da3-44e8-bb53-dd41a653bd8a	ctg1	94.996	2838	67	61	2804	1	1	2797	0	4385
ctg3(+)-ctg1(+)	386661c7-e355-43c2-b147-85cbbce8a736	ctg1	95.106	17838	409	358	1	17677	8889	26423	0	27676
ctg3(+)-ctg1(+)	386661c7-e355-43c2-b147-85cbbce8a736	ctg3	94.989	9021	252	172	170311	179264	1	8888	0	13971
ctg3(+)-ctg1(+)	be2fb148-b6e2-47c6-8852-061c3b548b6a	ctg3	97.547	8968	92	96	170333	179264	1	8876	0	15224
ctg3(+)-ctg1(+)	be2fb148-b6e2-47c6-8852-061c3b548b6a	ctg1	97.786	7815	78	81	1	7773	8877	16638	0	13385
ctg3(+)-ctg1(+)	d8063004-d198-442b-a91c-bc757abb2c16	ctg3	94.833	8245	174	169	179264	171086	1526	9584	0	12634
ctg3(+)-ctg1(+)	d8063004-d198-442b-a91c-bc757abb2c16	ctg1	94.269	1553	45	36	1537	1	1	1525	0	2335
ctg3(+)-ctg1(+)	17fc2890-be09-425f-aab2-7418abf5042f	ctg3	97.075	7487	107	91	179264	171823	3196	10615	0	12510
ctg3(+)-ctg1(+)	17fc2890-be09-425f-aab2-7418abf5042f	ctg1	95.581	3236	70	52	3204	1	1	3195	0	5116
ctg3(+)-ctg1(+)	925f23dd-99de-4c03-b27b-efc8d1f50124	ctg3	97.621	6683	81	57	172607	179264	1	6630	0	11389
ctg3(+)-ctg1(+)	925f23dd-99de-4c03-b27b-efc8d1f50124	ctg1	97.384	1032	16	10	1	1028	6631	7655	0	1746
ctg3(+)-ctg1(+)	97e63f03-b892-43b2-a801-2ad9bb4201a6	ctg3	96.68	6296	89	88	179264	172997	4746	10949	0	10358
ctg3(+)-ctg1(+)	97e63f03-b892-43b2-a801-2ad9bb4201a6	ctg1	97.263	4786	60	55	4756	1	1	4745	0	8046
ctg3(+)-ctg1(+)	417bc806-4242-4a17-8008-f90a83282566	ctg1	97.074	12712	140	164	1	12622	5706	18275	0	21200
ctg3(+)-ctg1(+)	417bc806-4242-4a17-8008-f90a83282566	ctg3	96.634	5793	81	81	173498	179264	1	5705	0	9513
ctg3(+)-ctg1(+)	e22a0cd9-6f8a-463f-b881-3dba64100035	ctg1	97.587	12679	131	143	12622	1	1	12561	0	21557
ctg3(+)-ctg1(+)	e22a0cd9-6f8a-463f-b881-3dba64100035	ctg3	97.898	5804	46	49	179264	173498	12562	18326	0	9973
ctg3(+)-ctg1(+)	dd0b94c5-4271-4dae-a3eb-442ab6d980e0	ctg1	97.136	7682	73	115	7633	1	1	7584	0	12831
ctg3(+)-ctg1(+)	dd0b94c5-4271-4dae-a3eb-442ab6d980e0	ctg3	96.652	4211	59	65	179264	175073	7585	11732	0	6920
ctg3(+)-ctg1(+)	8be86b12-8aa7-4a20-949c-8b46d30aa088	ctg1	97.458	16718	186	192	1	16631	1363	17928	0	28297
ctg3(+)-ctg1(+)	8be86b12-8aa7-4a20-949c-8b46d30aa088	ctg3	96.296	1377	23	24	177901	179264	1	1362	0	2235
ctg3(+)-ctg1(+)	f648026f-6d88-47ec-b015-c8c04d9041a1	ctg1	96.726	5071	70	72	5041	1	1	5005	0	8357
ctg3(+)-ctg1(+)	f648026f-6d88-47ec-b015-c8c04d9041a1	ctg3	95.437	1315	30	24	179264	177952	5006	6292	0	2069
ctg3(+)-ctg1(+)	2eafd744-94d1-432f-80b4-7f2487ad0b13	ctg1	97.179	18683	241	224	1	18592	528	19015	0	31318
ctg3(+)-ctg1(+)	2eafd744-94d1-432f-80b4-7f2487ad0b13	ctg3	95.37	540	8	13	178729	179264	1	527	0	843
ctg3(-)-ctg2(+)	d45ab7bc-f509-419a-a54c-943fdbf01839	ctg2	98.024	6781	58	61	6747	1	1	6739	0	11710
ctg3(-)-ctg2(+)	d45ab7bc-f509-419a-a54c-943fdbf01839	ctg2	95.548	2875	57	52	240236	237386	6740	9567	0	4534
ctg3(-)-ctg2(+)	d603c9e9-e9b4-4368-aab1-77c7b1b7b2b9	ctg2	97.47	9603	98	118	9548	1	1	9513	0	16253
ctg3(-)-ctg2(+)	d603c9e9-e9b4-4368-aab1-77c7b1b7b2b9	ctg2	98.796	914	6	5	240236	239325	9514	10424	0	1622
